# Supplementary material for: Molecular characterization and zoonotic potential of Entamoeba spp., Enterocytozoon bieneusi and Blastocystis from captive wild animals in northwest China
Source: BMC Vet Res. 2024 Jul 10;20:309. doi: 10.1186/s12917-024-04172-y (PMC11234763; doi:10.1186/s12917-024-04172-y)
Supplement: Supplementary file 1 — Supplementary Material 1 [file 12917_2024_4172_MOESM1_ESM.xls]

## Sheet: Sheet1
Table S1 Specimens from wildlife at sanctuary in Shaanxi, China examined in this study
Scientifific name	No. of specimens	Cryptosporidium spp.		Entamoeba sp.		Enterocytozoon bieneusi		Blastocystis sp.		Supplementary information
		No. of positives (%)	Species (no.）	No. of positives (%)	Species (no.)	No. of positives (%)	Genotypes (no.)	No. of positives (%)	Subtypes ( no.)
Herbivores	120
Aepyceros melampus	13	-	-	76.92	Entamoeba bovis (10)	15.38	SXWZ (2)	100.00	ST25(4); ST14(1); ST21(4); ST10(4)	Loose stool
Tragelaphus oryx	10	-	-	100.00	Entamoeba bovis (10)	10.00	SXWZ (1)	100.00	ST14(2); ST10(8)
Cervus nippon	8	-	-	62.50	Entamoeba bovis (5)	37.50	BEB6 (3)	100.00	ST10(8)
Chinese pony	6	-	-	66.67	Entamoeba sp. RL9(4)	-	-	-	-	Loose stool
Equus quagga	12	-	-	33.33	Entamoeba sp. RL9(4)	8.33	JLD-VIII (1)	8.33	ST10(1)
Budorcas taxicolor	4	-	-	100.00	Entamoeba bovis (4)	-	-	100.00	ST10(4)
Bos mutus	10	-	-	100.00	Entamoeba bovis (10)	-	-	100.00	ST10(6); ST26(3); ST14(1)
Struthio camelus	7	-	-	42.86	Entamoeba polecki(2); Entamoeba suis(1)	-	-	-	-	Loose stool
Ovis ammon	8	-	-	100.00	Entamoeba sp. MG107/BEL(3);Entamoeba bovis(5)	37.5	JLD-VIII (3)	100.00	ST10(6); ST23(1); ST14(1)
Cervus canadensis	3	-	-	100.00	Entamoeba bovis (3)	33.33	BEB6 (1)	100.00	ST14(3)
Camelus bactrianus	4	-	-	100.00	Entamoeba bovis (4)	-	-	100.00	ST14(4)
Connochaetes taurinus	15	-	-	100.00	Entamoeba bovis (15)	20.00	SXWZ (3)	100.00	ST25(9); ST10(6)
Dendrolagus mbaiso	2	-	-	-	-	-	-	100.00	ST5(2)
sheland pony	2	-	-	100.00	Entamoeba sp. RL9(2)	-	-	50.00	ST5(1)
Hippopotamus amphibius	1	-	-	-	-	-	-	-	-
Lama glama	6	-	-	50.00	Entamoeba suis (1)	16.67	SXLG (1)	100	ST14(5); ST5(1)
Giraffa camelopardalis	3	-	-	100.00	Entamoeba sp. MG107/BEL(3)	100.00	MJ5 (3)	100.00	ST12(3)
Elephas maximus	1	-	-	100.00	Entamoeba sp. RL9 (1)	100.00	CM4 (1)	100.00	ST4(1)
Ceratotherium simum	5	-	-	-	-	40.00	CM4 (1); JLD-VIII(1)	100.00	ST3(1); ST10(1); ST21(1); ST14(2)
Omnivores	51
Ailuropoda melanoleuca	1	-	-	-	-	-	-	-	-
Ursus thibetanus	15	-	-	-	-	93.33	JLD-VIII(1); CHB1(3); CM4 (2); MJ5 (6); SCO2 (2)	100.00	ST3(15)	Loose stool
Procyon lotor	2	-	-	-	-	-	-	100.00	ST3(1)
Alopex lagopus	1	-	-	-	-	-	-	-	-
Panthera leo	2	-	-	-	-	100.00	SXWZ (1); JLD-VIII(1)	-	-
Panthera pardus fusca	1	-	-	-	-	100.00	SXWZ (1)	-	-
Hystrix brachyura hodgsoni	2	-	-	-	-	50.00	SXWZ (1)	-	-
Ailurus fulgens	1	-	-	-	-	100.00	SXWZ (1)	-	-
Panthera leo × Tigris	1	-	-	-	-	100.00	SXWZ (1)	-	-
Nyctereutes procyonoides	1	-	-	-	-	100.00	JLD-VIII(1)	100.00	ST10(1)	Loose stool
Canis lupus	1	-	-	-	-	-	-	100.00	ST10(1)
Panthera tigris altaica	17	-	-	5.88	Entamoeba bovis (1)	76.47	SXWZ (5); D (1); CHG21 (4); JLD-VIII(2); CM4 (1)	29.41	ST10(2); ST1(1); ST3(2)
Panthera tigris tigris	6	-	-	16.67	Entamoeba bovis (1)	50.00	D (2); JLD-VIII(1)	100.00	ST3(3); ST21(2); ST10(1)
Non-human primate	20
Rhinopithecus roxellanae	3	-	-	-	-	-	-	100.00	ST13(3)
Macaca arctoides	10	-	-	90	Entamoeba bangladeshi (2); Entamoeba chattoni (5); Entamoeba suis (2)	30.00	D (2); JLD-VIII(1)	100.00	ST3(7); ST2(2)	watery stools
Cercopithecus neglectus	1	-	-	-	-	-	-	100.00	ST1(1)
Lemur catta	2	-	-	50	Entamoeba suis (1)	100.00	TypeIV (2)	100.00	ST3(2)	watery stools
Sapajus flavius	4	-	-	-	-	75.00	CM4 (3)	100.00	ST3(3); ST1(1)	Loose stool
Note: Negative results are denoted by hyphens (“-”)
